# Supplementary material for: Rapid identification of growth years and profiling of bioactive ingredients in Astragalus membranaceus var. mongholicus (Huangqi) roots from Hunyuan, Shanxi
Source: Chin Med. 2017 May 19;12:14. doi: 10.1186/s13020-017-0135-z (PMC5438511; doi:10.1186/s13020-017-0135-z)
Supplement: Supplementary file 2 — Additional file 2. Raw data in Table 2. [file 13020_2017_135_MOESM2_ESM.xlsx]

## Sheet: Sheet1
calycosin-7-glucoside					Astragaloside A
injection volume（μl）	content（μg）	peak area（mAU*S）			content（μg）	content logarithm		peak area（mAU*S）	peak area logarithm
0.3	0.1236	379.535			1.018	0.00774778		45.0183	1.65339
1	0.412	1402.67			1.018	0.00774778		216.09	2.33463
3	1.236	4015.9			1.018	0.00774778		2451.72	3.38947
5	2.06	6924.67			1.018	0.00774778		6726.42	3.82778
9	3.708	12276.6			1.018	0.00774778		16497	4.2174
11	4.532	14772.7			1.018	0.00774778		26583.1	4.42461
13	5.356	17025.5
ononin					Astragaloside Ⅱ
1	0.035	143.58			0.424	-0.372634		18.7639	1.27332
6	0.21	904.047			2.12	0.326336		267.975	2.4281
10	0.35	1473.2			4.24	0.627366		829.194	2.91866
14	0.49	2058.05			8.48	0.928396		2396.69	3.37961
16	0.56	2356.05			12.72	1.10449		4111.4	3.65399
20	0.7	2923.7			16.96	1.22943		6570.72	3.81761
calycosin
1	0.0795	450.179
3	0.2385	1225.23
7	0.5565	2926.01
11	0.8745	4615.22
15	1.1925	6288.35
18	1.431	7550
formononetin
0.3	0.0924	88.1041
1	0.308	236.381
4	1.232	918.221
10	3.08	2325.35
16	4.928	3704.09
20	6.16	4587.85
