# Supplementary material for: Rapid identification of growth years and profiling of bioactive ingredients in Astragalus membranaceus var. mongholicus (Huangqi) roots from Hunyuan, Shanxi
Source: Chin Med. 2017 May 19;12:14. doi: 10.1186/s13020-017-0135-z (PMC5438511; doi:10.1186/s13020-017-0135-z)
Supplement: Supplementary file 3 — Additional file 3. The raw data in Figs. 3, 4 and 5. [file 13020_2017_135_MOESM3_ESM.xlsx]

## Sheet: Sheet1
Figure 3		calycosin-7-glucoside	ononin	calycosin	formononetin	Astragaloside A	Astragaloside Ⅱ
	1-year-0ld	0.0503758	0.0315893	0.12006	0.397733	1.63837	0.459825
	2-year-old	0.291361	0.0939391	0.259862	0.824911	1.37174	0.33306
	3-year-old	0.15209	0.0450613	0.283821	0.765143	1.55216	0.365072
	4-year-old	0.243114	0.0917144	0.235722	0.898386	1.33975	0.293715
	5-year-old	0.291004	0.0868716	0.307938	0.87631	1.4835	0.346413
	8-year-old	0.125159	0.0347974	0.135159	0.330996	0.667877	0.0795366
Figure 4
	nomal root	calycosin-7-glucoside	ononin	calycosin	formononetin	Astragaloside A	Astragaloside Ⅱ
	Pd	0.246126	0.0393442	0.0637466	0.0751826	2.33921	0.954656
	SPh1	0.460243	0.0763358	0.0830576	0.102102	0.404355	0.0681075
	SPh2	0.19234	0.0473035	0.0660851	0.216324	0.0535208	0
	SX1	0.165193	0.0920809	0.108915	0.752479	0.0121467	0
	SX2	0.216583	0.128268	0.0983214	0.603592	0.0114463	0
	SX3	0.552095	0.17019	0.117475	0.432438	0.0112982	0
	SX4	0.611781	0.188686	0.123715	0.295412	0.0182284	0
	small rotten heart	calycosin-7-glucoside	ononin	calycosin	formononetin	Astragaloside A	Astragaloside Ⅱ
	Pd	0.344759	0.0540943	0.144909	0.149302	1.08294	0.492903
	SPh1	1.11933	0.171992	0.335142	0.49903	0.540741	0.0802648
	SPh2	0.47157	0.109024	0.240481	0.780082	0.0591659	0
	SX1	0.312024	0.136789	0.28139	1.40304	0.0373091	0
	SX2	0.738201	0.269396	0.357363	1.1302	0.0576324	0.0805343
	SX3	1.20613	0.303248	0.363115	0.724372	0.283154	0.162629
	XH	0.275122	0.0605974	0.124583	0.194454	0.42327	0.0238576
	large rotten heart	calycosin-7-glucoside	ononin	calycosin	formononetin	Astragaloside A	Astragaloside Ⅱ
	Pd	0.359838	0.048107	0.0847294	0.0750312	0.610964	0.26544
	SPh1	1.86366	0.21031	0.239354	0.257604	0.314098	0.0886468
	SPh2	0.865033	0.148306	0.185344	0.511236	0.0564768	0
	SX1	0.7117	0.195673	0.258371	0.871422	0.0322093	0.0261861
	SX2	1.7554	0.277763	0.273433	0.454344	0.14034	0.0485408
	DH	0.209062	0.0361892	0.0645114	0.0756606	0.240289	0.0421106
Figure 5
		calycosin-7-glucoside	ononin	calycosin	formononetin	astragaloside A	astragaloside Ⅱ
	rotten root	0.158772	0.0380146	0.125674	0.233871	0.202569	0
	normal root	0.125159	0.0347974	0.135159	0.330996	0.667877	0.0795366
